# Supplementary material for: Effect of Water Vapor on Oxidation Processes of the Cu(111) Surface and Sublayer
Source: Int J Mol Sci. 2023 Jan 3;24(1):810. doi: 10.3390/ijms24010810 (PMC9821670; doi:10.3390/ijms24010810)
Supplement: Supplementary file 1 [file ijms-24-00810-s001.zip]

Archive with 1 entries (1 files):
- ijms-2108785-supplementary.pdf
